# Supplementary material for: Investigating prenatal and perinatal factors on meconium microbiota: a systematic review and cohort study
Source: Pediatr Res. 2023 Aug 17;95(1):135–45. doi: 10.1038/s41390-023-02783-z (PMC10798900; doi:10.1038/s41390-023-02783-z)
Supplement: Supplementary file 2 — Supplementary_information_3 [file 41390_2023_2783_MOESM2_ESM.xlsx]

## Sheet: review_272874_20221215012931
Covidence #	Study ID	Title	Study DOI	Journal	Year	Country in which the study conducted	Total number of meconium samples	Meconium collection time (within X hours, unknown)	Delivery mode	Intrapartum antibiotics	Gestational age	Gender	Newborn size	Antenatal antibiotics	Presence of older siblings	Presence of pets	Residential area	Pollution	Maternal age	Maternal size	Maternal diet	Maternal education	Maternal health issues	Maternal pregnancy-related health issues	Maternal pre- or probiotics	Other	Reported health outcomes
590	Wampach 2017	Colonization and Succession within the Human Gut Microbiome by Archaea, Bacteria, and Microeukaryotes during the First Year of Life	10.3389/fmicb.2017.00738	Frontiers in Microbiology	2017	Luxembourg	15	within 24 hours	x
555	Shen 2021	Postnatal age is strongly correlated with the early development of the gut microbiome in preterm infants	10.21037/tp-21-367	Translational Pediatrics	2021	China	151	unknown			x
525	Zhang 2022	Clinical Manifestations of Neonatal Hyperbilirubinemia Are Related to Alterations in the Gut Microbiota	10.3390/children9050764	Children	2022	China	138	within 72 hours																			Neonatal hyperbilirubinemia
490	Stinson 2019	The Not-so-Sterile Womb: Evidence That the Human Fetus Is Exposed to Bacteria Prior to Birth	10.3389/fmicb.2019.01124	Frontiers in Microbiology	2019	Australia	43	within 24 hours			x									x			x			Parity, ethnicity, smoking
485	Liu 2022	The Association Between Microplastics and Microbiota in Placentas and Meconium: The First Evidence in Humans	10.1021/acs.est.2c04706	Environmental Science & Technology	2022	China	12	within 24 hours
478	Wong 2020	Prenatal and Peripartum Exposure to Antibiotics and Cesarean Section Delivery Are Associated with Differences in Diversity and Composition of the Infant Meconium Microbiome	10.3390/miroorganisms8020179	Microorganisms	2020	United States	105	within 48 hours	x				x	x						x						infant weight status at 12 months, elective vs emergency cs, ethnicity
453	Mueller 2017	Delivery mode and the transition of pioneering gut-microbiota structure, composition and predicted metabolic function	10.3390/genes8120364	Genes	2017	Brazil	78	within 48 hours	x
445	Dobbler 2017	Low microbial diversity and abnormal microbial succession is associated with necrotizing enterocolitis in preterm infants	10.3329/fmicb.2017.02243	Frontiers in Microbiology	2017	Brazil	132	unknown	x				x	x												Infant antibiotic exposure,Necrotizing enterocolitis
434	Zhu 2022	Role of the Gut Microbiota in the Increased Infant Body Mass Index Induced by Gestational Diabetes Mellitus	10.1128/msystems.00465-22	mSphere	2022	China	120	within a few hours																x
424	Grant-Beurmann 2022	Dynamics of the infant gut microbiota in the first 18 months of life: the impact of maternal HIV infection and breastfeeding	10.1186/s40168â€‘022â€‘01230â€‘1	Microbiome	2022	Nigeria	272	unknown
376	Li 2019	Characteristics of the intestinal microbiota in very low birth weight infants with extrauterine growth restriction	10.3389/fped.2019.00099	Frontiers in Pediatrics	2019	China	23	unknown			x
360	Yang 2020	Comparison of Meconium Microbiome in Dizygotic and Monozygotic Twins Born by Caesarean Section (CS)	10.3389/fmicb.2020.01139	Frontiers in Microbiology	2020	China	56	within 24 hours
351	Mshvildadze 2010	Intestinal microbial ecology in premature infants assessed with non-culture-based techniques.	10.1016/j.jpeds.2009.06.063	The Journal of Pediatrics	2010	United States	23	unknown	x		x	x	x											x			Necrotizing enterocolitis, sepsis
350	Dominguez-Bello 2010	Delivery mode shapes the acquisition and structure of the initial microbiota across multiple body habitats in newborns.	10.1073/pnas.1002601107	PNAS	2010	Venezuela	10	within 24 hours	x
345	Gosalbes 2013	Meconium microbiota types dominated by lactic acid or enteric bacteria are differentially associated with maternal eczema and respiratory problems in infants.	10.1111/cea.12063	Clinical Mechanisms in Allergic Disease	2012	Spain	20	unknown	x			x		x			x		x		x	x	x			Parity, social class, meconium-stained am, delivery initiation method	Respiratory problems
341	Hu 2013	Diversified microbiota of meconium is affected by maternal diabetes status.	10.1371/journal.pone.0078257	PLOS One	2013	United States	23	within 48 hours	x			x	x						x	x			x	x		Type of C-section (emergency, elective), time of meconium collection
339	Ardissone 2014	Meconium microbiome analysis identifies bacteria correlated with premature birth.	10.1371/journal.pone.009078	PLOS one	2014	United States	52	Within 48 hours	x				x													Infant antibiotic exposure
334	Leach 2015	Multiple Opportunistic Pathogens, but Not Pre-existing Inflammation, May Be Associated with Necrotizing Enterocolitis.	10.1007/s10620-015-3830-6	Digestive Diseases and Sciences	2015	Australia	22	within the first few days			x																Necrotizing enterocolitis
329	Heida 2016	A Necrotizing Enterocolitis-Associated Gut Microbiota Is Present in the Meconium: Results of a Prospective Study.	10.1093/cid/ciw016	Clinical Infectious Diseases	2016	The Netherlands	33							x										x		Delayed meconium, duration between birth and enteral feeding	Necrotizing enterocolitis
328	Collado 2016	Human gut colonisation may be initiated in utero by distinct microbial communities in the placenta and amniotic fluid.	10.1038/srep23129	Scientific Reports	2016	Finland	15	unknown
326	Chu 2016	The early infant gut microbiome varies in association with a maternal high-fat diet.	10.1186/s13073-016-0330-z	Genome Medicine	2016	United States	157	within 48 hours	x												x			x
324	Chu 2017	Maturation of the infant microbiome community structure and function across multiple body sites and in relation to mode of delivery.	10.1038/nm.4272	Nature Medicine	2017	United States	157	within 48 hours	x		x		x							x	x			x
317	Brazier 2017	Evolution in fecal bacterial/viral composition in infants of two central African countries (Gabon and Republic of the Congo) during their first month of life.	10.1731/journal.pone.0185569	PLOS one	2017	Gabon, Republic of the Congo	15	unknown	x																	Country
311	Durack 2018	Delayed gut microbiota development in high-risk for asthma infants is temporarily modifiable by Lactobacillus supplementation.	10.1038/s41467-018-03157-4	Nature Communications	2018	United States	54		x		x	x				x							x		x	Infant antibiotic exposure, infant health issues
310	Shi 2018	Initial meconium microbiome in Chinese neonates delivered naturally or by cesarean section.	10.1038/s41598-018-21657-7	Scientific Reports	2018	China	18	within 24 hours	x
308	Tapiainen 2018	Maternal influence on the fetal microbiome in a population-based study of the first-pass meconium.	10.1038/pr.2018.29	Pediatric Research	2018	Finland	212	within 32 hours	x							x									x
307	Claassen-Weitz 2018	HIV-exposure, early life feeding practices and delivery mode impacts on faecal bacterial profiles in a South African birth cohort.	10.1038/s41598-018-22244-6	Scientific Reports	2018	South Africa	107	within 25 hours	x			x	x				x			x		x	x
306	Wang 2018	Dysbiosis of maternal and neonatal microbiota associated with gestational diabetes mellitus.	10.1136/gutjnl-2018-315988	Gut	2018	China	83	within 24 hours	x
304	Dong 2018	Meconium microbiome associates with the development of neonatal jaundice.	10.1038/s41424-018-0048-x	Clinical and Translational Gastroenterology	2018	China	301	within 12 hours	x				x	x										x			Neonatal jaundice
302	Su 2018	Diversified gut microbiota in newborns of mothers with gestational diabetes mellitus.	10.1371/journal.pone.0205695	PLOS One	2018	China	34	within 24 hours											x					x
301	Guzzardi 2019	Fetal cardiac growth is associated with in utero gut colonization.	10.1016/j.numecd.2018.10.005	Nutrition, Metabolism & Cardiovascular Diseases	2019	Italy	26	unknown																			Cardiac development
295	Hu 2019	Microbiota of newborn meconium is associated with maternal anxiety experienced during pregnancy.	10.1002/dev.21837	Developmental Psychobiology	2019	United States	75	within 48 hours	x			x	x	x					x	x		x		x		Ethnicity, marital status, meconium collection time, NICU admission
293	Escribano 2019	Influence of a Serratia marcescens outbreak on the gut microbiota establishment process in low-weight preterm neonates.	10.1371/journal.pone.0216581	PLOS One	2019	Spain	19	unknown	x			x														Infant sepsis, length of stay in the hospital (days)
292	Shen 2019	Dynamic construction of gut microbiota may influence allergic diseases of infants in Southwest China.	10.1186/s12866-019-1489-4	BMC Microbiology	2019	China	47	within 24 hours																			Allergic diseases
290	Jia 2020	Impact of Postnatal Antibiotics and Parenteral Nutrition on the Gut Microbiota in Preterm Infants During Early Life.	10.1002/jpen.1695	Journal of Parenteral and Enteral Nutrition	2020	China	101	within 48 hours	x			x	x													Infant antibiotic exposure, parenteral nutrition support
289	Younge 2019	Fetal exposure to the maternal microbiota in humans and mice.	10.1172/jci.insight.127806	JCI Insight	2019	United States	10	within 96 hours			x
287	Liu 2019	Is the delivery mode a critical factor for the microbial communities in the meconium?	10.1016/j.ebiom.2019.10.045	EBioMedicine	2019	China	78	unknown	x			x	x						x							Gestational times
286	Naudé 2020	Association of maternal prenatal psychological stressors and distress with maternal and early infant faecal bacterial profile.	10.1017/neu.2019.43	Acta Neuropsychiatrica	2019	South Africa	107	unknown														x	x	x
285	Korpela 2020	Microbiome of the first stool after birth and infantile colic.	10.1038/s41390-020-0804-y	Pediatric Research	2020	Finland	212	Within 48 hours	x				x	x	x							x			x	Infant health,Infantile colic
284	Zhou 2020	Perinatal Antibiotic Exposure Affects the Transmission between Maternal and Neonatal Microbiota and Is Associated with Early-Onset Sepsis.	10.1128/mSphere00984-19	mSphere	2020	China	98	unknown			x
281	Kurath-Koller 2020	Hospital Regimens Including Probiotics Guide the Individual Development of the Gut Microbiome of Very Low Birth Weight Infants in the First Two Weeks of Life.	10.3390/nu12051256	Nutrients	2020	Austria	54	unknown																		Infant probiotics, NICU stay, sampling time
279	Dornelles 2022	Meconium microbiota predicts clinical early-onset neonatal sepsis in preterm neonates.	10.1080/14767058.2020.1774870	The Journal of Maternal-Fetal & Neonatal Medicine	2020	Brazil	84	unknown	x		x		x											x		Premature rupture of membranes > 18h, infant antibiotic exposure, various neonatal health conditions, 5-Min Apgar score, death	Early-onset neonatal sepsis
278	Korpela 2020	Microbiome of the first stool and overweight at age 3â€‰years: A prospective cohort study.	10.1111/ijpo.12680	Pediatric Obesity	2020	Finland	212	within 32 hours	x
275	He 2020	The meconium microbiota shares more features with the amniotic fluid microbiota than the maternal fecal and vaginal microbiota.	10.1080/19490976.2020.1794266	Gut Microbes	2020	China	39	within the first few hours	x
274	Lu 2020	Alternations of gut microbiota composition in neonates conceived by assisted reproductive technology and its relation to infant growth.	10.1080/19490976.2020.1794466	Gut Microbes	2020	China	209	unknown	x			x							x	x						ART conception,Infant weight
273	TerrazzanNutricionist 2020	Meconium microbiome and its relation to neonatal growth and head circumference catch-up in preterm infants.	10.1371/journal.pone.0238632	PLOS One	2020	Brazil	63	unknown	x				x						x					x			Infant growth
269	Guo 2020	Breastfeeding restored the gut microbiota in caesarean section infants and lowered the infection risk in early life.	10.1186/s12887-020-02433-x	BMC Pediatrics	2020	China	41	unknown	x
265	Raspini 2021	Early Life Microbiota Colonization at Six Months of Age: A Transitional Time Point.	10.3389/fcimb.2021.590202	Frontiers in Cellular and Infection Microbiology	2021	Italy	61	unknown	x						x					x
264	Ding 2021	Gut microbial alterations in neonatal jaundice pre- and post-treatment.	10.1042/BSR20210362	Bioscience Reports	2021	China	25	unknown																			Neonatal jaundice
263	Wallenborn 2022	Breastmilk, Stool, and Meconium: Bacterial Communities in South Africa.	10.1007/s00248-021-01758-z	Microbial Ecology	2022	South Africa	10	unknown
261	Kennedy 2021	Fetal meconium does not have a detectable microbiota before birth.	10.1038/s41564-021-00904-0	Nature Microbiology	2021	Germany	34	within 48 hours
260	Chen 2021	Gestational diabetes mellitus is associated with the neonatal gut microbiota and metabolome.	10.1186/s12916-021-01991-w	BMC Medicine	2021	China	418	Within the first few hours	x
258	Petersen 2021	A rich meconium metabolome in human infants is associated with early-life gut microbiota composition and reduced allergic sensitization.	10.1016/j.xcrm.2021.100260	Cell Reports Medicine	2021	Australia	950	unknown																			Atopy
257	Williams 2022	Investigating the origin of the fetal gut and placenta microbiome in twins.	10.1080/14767058.2021.1936487	The Journal of Maternal-Fetal & Neonatal Medicine	2021	United States	34	within 72 hours
256	Heida 2021	Weight shapes the intestinal microbiome in preterm infants: results of a prospective observational study.	10.1186/s12866-021-02279-y	BMC Microbiology	2021	The Netherlands	41	unknown	x																	Infant antibiotic exposure
255	Zhou 2021	Intrauterine antibiotic exposure affected neonatal gut bacteria and infant growth speed.	10.1016/j.envpol.2021.117901	Environmental Pollution	2021	China	295	within 24 h					x
253	Turunen 2021	Presence of distinctive microbiome in the first-pass meconium of newborn infants.	10.1038/s41598-021-98951-4	Scientific Reports	2021	Finland	44	within 24 hours	x
252	WestawayJAF 2022	The bacterial gut microbiome of probiotic-treated very-preterm infants: changes from admission to discharge.	10.1038/s41390-021-01738-6	Pediatric Research	2021	Australia	71	unknown	x				x											x		ROP, NEC, sepsis, infant probiotics
249	Hiltunen 2021	Preterm infant meconium microbiota transplant induces growth failure, inflammatory activation, and metabolic disturbances in germ-free mice.	10.1016/j.xcrm.2021.100447	Cell Reports Medicine	2021	Finland	20	unknown			x
248	Naspolini 2022	Environmental pollutant exposure associated with altered early-life gut microbiome: Results from a birth cohort study.	10.1016/j.envres.2021.112545	Environmental Research	2022	Brazil	94	At birth	x					x				x
247	Guzzardi 2022	Maternal pre-pregnancy overweight and neonatal gut bacterial colonization are associated with cognitive development and gut microbiota composition in pre-school-age offspring.	10.1016/j.bbi.2021.12.009	Brain Behavior and Immunity	2022	Italy	90	unknown												x
246	Klopp 2022	Meconium Microbiome of Very Preterm Infants across Germany.	10.1128/msphere.00808-21	mSphere	2022	Germany	330	within 72 hours			x
244	Bossung 2022	Timing of antimicrobial prophylaxis for cesarean section is critical for gut microbiome development in term born infants.	10.1080/19490976.2022.2038855	Gut Microbes	2022	Germany	36	unknown
243	Farinella 2022	Maternal anthropometric variables and clinical factors shape neonatal microbiome.	10.1038/s41598-022-06792-6	Scientific Reports	2022	Italy	96	within 24 hours	x			x		x					x	x			x
242	Kielenniva 2022	Microbiota of the first-pass meconium and subsequent atopic and allergic disorders in children.	10.1111/cea.14117	Clinical & Experimental Allergy	2022	Finland	212	within 32 hours	x
240	Wei 2022	Associations of maternal prenatal emotional symptoms with neurodevelopment of children and the neonatal meconium microbiota: A prospective cohort study.	10.1016/j.psyneuen.2022.105787	Psychoneuroendocrinology	2022	China	410	within 24 hours															x				Infant neurodevelopment
239	Amandito 2022	Metagenomic profiles of the early life microbiome of Indonesian inpatient neonates and their influence on clinical characteristics.	10.1038/s41598-022-13496-4	Scientific Reports	2022	Indonesia	8	within 48 hours			x													x		Newborn antibiotics
235	Liu 2022	Early gut microbiota in very low and extremely low birth weight preterm infants with feeding intolerance: a prospective case-control study.	10.1007/s12275-022-2180-2	Journal of Microbiology	2022	China	44	at birth	x			x														Infant antibiotic exposure, infant probiotics, postnatal days	Feeding intolerance
234	Zhang 2022	Effects of a maternal mindfulness intervention targeting prenatal psychological distress on infants' meconium microbiota: A randomized controlled trial.	10.1016/j.psyneuen.2022.105913	Psychoneuroendocrinology	2022	China	130	unknown															x

## Sheet: Sheet1
Title	Study DOI	Journal	Year	Total number of meconium samples	Delivery mode	Gestational age	Sex	Newborn size	Infant probiotics	Antenatal antibiotics	Intrapartum antibiotics	Postnatal antibiotics	Ethnicity	Presence of pets	Residential area	Pollution	Maternal age	Maternal size	Maternal diet	Maternal education	Maternal health issues	Maternal pregnancy-related health issues	Maternal pre- or probiotics	Maternal smoking	Other	Reported health outcomes	Sequencing methods beyond standard 16S	qPCR	Metabolic pathway prediction	Collection_control	Extraction_control	PCR/sequencing_control	Positive controls
Colonization and Succession within the Human Gut Microbiome by Archaea, Bacteria, and Microeukaryotes during the First Year of Life	10.3389/fmicb.2017.00738	Frontiers in Microbiology	2017	15	x																						NA	yes	NA	NA	2	1	1
Postnatal age is strongly correlated with the early development of the gut microbiome in preterm infants	10.21037/tp-21-367	Translational Pediatrics	2021	151		x																					NA	no	NA	?	?	?	?
Clinical Manifestations of Neonatal Hyperbilirubinemia Are Related to Alterations in the Gut Microbiota	10.3390/children9050764	Children	2022	138																						Neonatal hyperbilirubinemia	NA	no	NA	NA	NA	NA	NA
The Not-so-Sterile Womb: Evidence That the Human Fetus Is Exposed to Bacteria Prior to Birth	10.3389/fmicb.2019.01124	Frontiers in Microbiology	2019	43		x							x					x			x			x	Parity, social class, meconium-stained am, delivery initiation method		NA	no	NA	NA	10	2	NA
The Association Between Microplastics and Microbiota in Placentas and Meconium: The First Evidence in Humans	10.1021/acs.est.2c04706	Environmental Science & Technology	2022	12												x											NA	no	NA	NA	3	NA	NA
Prenatal and Peripartum Exposure to Antibiotics and Cesarean Section Delivery Are Associated with Differences in Diversity and Composition of the Infant Meconium Microbiome	10.3390/microorganisms8020179	Microorganisms	2020	105	x			x		x		x	x					x							Infant weight status at 12 months, elective vs emergency cs		NA	no	NA	NA	?	NA	2
Delivery mode and the transition of pioneering gut-microbiota structure, composition and predicted metabolic function	10.3390/genes8120364	Genes	2017	78	x																						NA	no	PICRUSt	NA	?	?	NA
Low microbial diversity and abnormal microbial succession is associated with necrotizing enterocolitis in preterm infants	10.3389/fmicb.2017.02243	Frontiers in Microbiology	2017	132	x			x		x		x														Necrotizing enterocolitis	Ultra-long reads	no	NA	NA	NA	NA	NA
Role of the Gut Microbiota in the Increased Infant Body Mass Index Induced by Gestational Diabetes Mellitus	10.1128/msystems.00465-22	mSphere	2022	120																		x				Infant growth	NA	no	NA	NA	NA	NA	NA
Dynamics of the infant gut microbiota in the first 18 months of life: the impact of maternal HIV infection and breastfeeding	10.1186/s40168-022-01230-1	Microbiome	2022	272																		x				Infant growth	NA	no	NA	NA	?	?	?
Characteristics of the intestinal microbiota in very low birth weight infants with extrauterine growth restriction	10.3389/fped.2019.00099	Frontiers in Pediatrics	2019	23																						Infant growth	NA	no	PICRUSt	NA	NA	NA	NA
Comparison of Meconium Microbiome in Dizygotic and Monozygotic Twins Born by Caesarean Section (CS)	10.3389/fmicb.2020.01139	Frontiers in Microbiology	2020	56																							NA	no	PICRUSt	NA	NA	NA	NA
Intestinal microbial ecology in premature infants assessed with non-culture-based techniques.	10.1016/j.jpeds.2009.06.063	The Journal of Pediatrics	2010	23	x	x					x											x				Necrotizing enterocolitis, sepsis	NA	no	NA	NA	NA	NA	NA
Delivery mode shapes the acquisition and structure of the initial microbiota across multiple body habitats in newborns.	10.1073/pnas.1002601107	PNAS	2010	10	x																						NA	no	NA	NA	NA	NA	NA
Meconium microbiota types dominated by lactic acid or enteric bacteria are differentially associated with maternal eczema and respiratory problems in infants.	10.1111/cea.12063	Clinical Mechanisms in Allergic Disease	2012	20	x	x	x			x					x		x		x	x	x			x	Parity, social class, meconium-stained am, delivery initiation method	Respiratory problems	NA	no	NA	NA	NA	NA	NA
Diversified microbiota of meconium is affected by maternal diabetes status.	10.1371/journal.pone.0078257	PLOS One	2013	23	x	x	x											x			x	x			Type of C-section (emergency, elective), time of meconium collection		NA	no	NA	NA	NA	NA	1
Meconium microbiome analysis identifies bacteria correlated with premature birth.	10.1371/journal.pone.0090784	PLOS one	2014	52	x	x	x	x		x		x										x					NA	no	NA	NA	NA	?	NA
Multiple Opportunistic Pathogens, but Not Pre-existing Inflammation, May Be Associated with Necrotizing Enterocolitis.	10.1007/s10620-015-3830-6	Digestive Diseases and Sciences	2015	22																						Necrotizing enterocolitis	NA	no	NA	NA	NA	NA	NA
A Necrotizing Enterocolitis-Associated Gut Microbiota Is Present in the Meconium: Results of a Prospective Study.	10.1093/cid/ciw016	Clinical Infectious Diseases	2016	33	x					x		x										x			Delayed meconium, duration between birth and enteral feeding	Necrotizing enterocolitis	NA	no	NA	NA	NA	NA	NA
Human gut colonisation may be initiated in utero by distinct microbial communities in the placenta and amniotic fluid.	10.1038/srep23129	Scientific Reports	2016	15																							NA	no	PICRUSt	NA	NA	NA	NA
The early infant gut microbiome varies in association with a maternal high-fat diet.	10.1186/s13073-016-0330-z	Genome Medicine	2016	157															x								NA	no	NA	NA	NA	NA	NA
Maturation of the infant microbiome community structure and function across multiple body sites and in relation to mode of delivery.	10.1038/nm.4272	Nature Medicine	2017	157	x																						whole-genome shotgun sequencing	no	NA	NA	NA	NA	NA
Evolution in fecal bacterial/viral composition in infants of two central African countries (Gabon and Republic of the Congo) during their first month of life.	10.1371/journal.pone.0185569	PLOS one	2017	15	x																				Country		NA	no	NA	NA	4	NA	NA
Delayed gut microbiota development in high-risk for asthma infants is temporarily modifiable by Lactobacillus supplementation.	10.1038/s41467-018-03157-4	Nature Communications	2018	54	x	x	x				x	x		x							x		x			High-risk for asthma	NA	yes	NA	NA	NA	NA	NA
Initial meconium microbiome in Chinese neonates delivered naturally or by cesarean section.	10.1038/s41598-018-21657-7	Scientific Reports	2018	18	x																						metagenomic sequencing	no	NA	NA	?	?	NA
Maternal influence on the fetal microbiome in a population-based study of the first-pass meconium.	10.1038/pr.2018.29	Pediatric Research	2018	212	x						x			x									x				NA	no	NA	2	4	NA	NA
HIV-exposure, early life feeding practices and delivery mode impacts on faecal bacterial profiles in a South African birth cohort.	10.1038/s41598-018-22244-6	Scientific Reports	2018	107	x	x	x	x							x		x	x		x	x			x			NA	no	NA	NA	NA	2	2
Dysbiosis of maternal and neonatal microbiota associated with gestational diabetes mellitus.	10.1136/gutjnl-2018-315988	Gut	2018	83	x																	x					whole-genome shotgun sequencing	no	NA	NA	NA	NA	NA
Meconium microbiome associates with the development of neonatal jaundice.	10.1038/s41424-018-0048-x	Clinical and Translational Gastroenterology	2018	301	x																					Neonatal jaundice	NA	no	PICRUSt	NA	NA	NA	NA
Diversified gut microbiota in newborns of mothers with gestational diabetes mellitus.	10.1371/journal.pone.0205695	PLOS One	2018	34													x	x				x					NA	no	NA	NA	NA	NA	NA
Fetal cardiac growth is associated with in utero gut colonization.	10.1016/j.numecd.2018.10.005	Nutrition, Metabolism & Cardiovascular Diseases	2019	26																						Cardiac development	NA	no	PICRUSt	NA	NA	NA	NA
Microbiota of newborn meconium is associated with maternal anxiety experienced during pregnancy.	10.1002/dev.21837	Developmental Psychobiology	2019	75	x		x	x		x			x				x	x		x		x			Marital status, meconium collection time, NICU admission		NA	no	NA	NA	NA	NA	NA
Influence of a Serratia marcescens outbreak on the gut microbiota establishment process in low-weight preterm neonates.	10.1371/journal.pone.0216581	PLOS One	2019	19	x	x		x																	Infant sepsis, length of stay in the hospital (days)		whole-genome sequencing	no	NA	NA	NA	NA	NA
Dynamic construction of gut microbiota may influence allergic diseases of infants in Southwest China.	10.1186/s12866-019-1489-4	BMC Microbiology	2019	47																						Allergic diseases	NA	no	NA	NA	NA	NA	NA
Impact of Postnatal Antibiotics and Parenteral Nutrition on the Gut Microbiota in Preterm Infants During Early Life.	10.1002/jpen.1695	Journal of Parenteral and Enteral Nutrition	2020	101	x	x	x	x				x													Parenteral nutrition support		NA	no	NA	NA	NA	NA	NA
Fetal exposure to the maternal microbiota in humans and mice.	10.1172/jci.insight.127806	JCI Insight	2019	10		x																					NA	no	NA	NA	?	?	NA
Is the delivery mode a critical factor for the microbial communities in the meconium?	10.1016/j.ebiom.2019.10.045	EBioMedicine	2019	78	x	x	x	x									x								Gestational times		NA	no	NA	NA	?	?	NA
Association of maternal prenatal psychological stressors and distress with maternal and early infant faecal bacterial profile.	10.1017/neu.2019.43	Acta Neuropsychiatrica	2019	107																	x				Intimate partner violence		NA	no	NA	NA	NA	NA	NA
Microbiome of the first stool after birth and infantile colic.	10.1038/s41390-020-0804-y	Pediatric Research	2020	212																						Infantile colic	NA	no	NA	2	4	NA	NA
Perinatal Antibiotic Exposure Affects the Transmission between Maternal and Neonatal Microbiota and Is Associated with Early-Onset Sepsis.	10.1128/mSphere.00984-19	mSphere	2020	98		x					x															Early-onset neonatal sepsis	NA	no	NA	?	NA	NA	NA
Hospital Regimens Including Probiotics Guide the Individual Development of the Gut Microbiome of Very Low Birth Weight Infants in the First Two Weeks of Life.	10.3390/nu12051256	Nutrients	2020	54					x																NICU stay, sampling time		NA	yes	NA	NA	17	NA	NA
Meconium microbiota predicts clinical early-onset neonatal sepsis in preterm neonates.	10.1080/14767058.2020.1774870	The Journal of Maternal-Fetal & Neonatal Medicine	2020	84																						Early-onset neonatal sepsis	NA	no	NA	NA	NA	NA	NA
Microbiome of the first stool and overweight at age 3 years: A prospective cohort study.	10.1111/ijpo.12680	Pediatric Obesity	2020	212																						Infant growth	NA	no	NA	2	4	NA	NA
The meconium microbiota shares more features with the amniotic fluid microbiota than the maternal fecal and vaginal microbiota.	10.1080/19490976.2020.1794266	Gut Microbes	2020	39	x																						Full-length 16S	no	NA	NA	NA	NA	NA
Alternations of gut microbiota composition in neonates conceived by assisted reproductive technology and its relation to infant growth.	10.1080/19490976.2020.1794466	Gut Microbes	2020	209	x	x	x										x	x							ART conception, gravidity		NA	no	NA	NA	NA	4	NA
Meconium microbiome and its relation to neonatal growth and head circumference catch-up in preterm infants.	10.1371/journal.pone.0238632	PLOS One	2020	63				x																		Infant growth	NA	no	PICRUSt	NA	NA	NA	NA
Breastfeeding restored the gut microbiota in caesarean section infants and lowered the infection risk in early life.	10.1186/s12887-020-02433-x	BMC Pediatrics	2020	41	x																						NA	no	NA	NA	NA	NA	NA
Early Life Microbiota Colonization at Six Months of Age: A Transitional Time Point.	10.3389/fcimb.2021.590202	Frontiers in Cellular and Infection Microbiology	2021	61	x													x							Time of sampling		metagenomic sequencing	no	NA	NA	1	1	NA
Gut microbial alterations in neonatal jaundice pre- and post-treatment.	10.1042/BSR20210362	Bioscience Reports	2021	25																						Neonatal jaundice	NA	no	PICRUSt	NA	NA	NA	NA
Breastmilk, Stool, and Meconium: Bacterial Communities in South Africa.	10.1007/s00248-021-01758-z	Microbial Ecology	2022	10																							NA	no	NA	NA	NA	NA	NA
Fetal meconium does not have a detectable microbiota before birth.	10.1038/s41564-021-00904-0	Nature Microbiology	2021	34																							NA	no	NA	1	1	NA	39
Gestational diabetes mellitus is associated with the neonatal gut microbiota and metabolome.	10.1186/s12916-021-01991-w	BMC Medicine	2021	418	x																	x					metabolomics	no	PICRUSt2	?	?	NA	NA
A rich meconium metabolome in human infants is associated with early-life gut microbiota composition and reduced allergic sensitization.	10.1016/j.xcrm.2021.100260	Cell Reports Medicine	2021	950																						Atopy	metabolomics	no	NA	NA	NA	NA	NA
Investigating the origin of the fetal gut and placenta microbiome in twins.	10.1080/14767058.2021.1936487	The Journal of Maternal-Fetal & Neonatal Medicine	2021	34																							NA	no	NA	?	?	NA	NA
Weight shapes the intestinal microbiome in preterm infants: results of a prospective observational study.	10.1186/s12866-021-02279-y	BMC Microbiology	2021	41	x			x																			NA	no	NA	NA	NA	NA	NA
Intrauterine antibiotic exposure affected neonatal gut bacteria and infant growth speed.	10.1016/j.envpol.2021.117901	Environmental Pollution	2021	295						x																Infant growth	NA	no	NA	NA	NA	NA	NA
Presence of distinctive microbiome in the first-pass meconium of newborn infants.	10.1038/s41598-021-98951-4	Scientific Reports	2021	44	x																						NA	no	NA	NA	12	?	?
The bacterial gut microbiome of probiotic-treated very-preterm infants: changes from admission to discharge.	10.1038/s41390-021-01738-6	Pediatric Research	2021	71	x				x													x				Necrotizing enterocolitis, sepsis, retinopathy of prematurity	NA	no	NA	NA	NA	NA	NA
Preterm infant meconium microbiota transplant induces growth failure, inflammatory activation, and metabolic disturbances in germ-free mice.	10.1016/j.xcrm.2021.100447	Cell Reports Medicine	2021	20		x																					NA	yes	NA	NA	?	?	?
Environmental pollutant exposure associated with altered early-life gut microbiome: Results from a birth cohort study.	10.1016/j.envres.2021.112545	Environmental Research	2022	94	x					x						x											NA	no	NA	NA	NA	NA	NA
Maternal pre-pregnancy overweight and neonatal gut bacterial colonization are associated with cognitive development and gut microbiota composition in pre-school-age offspring.	10.1016/j.bbi.2021.12.009	Brain Behavior and Immunity	2022	90														x				x				Cognitive development	NA	no	NA	NA	NA	?	NA
Meconium Microbiome of Very Preterm Infants across Germany.	10.1128/msphere.00808-21	mSphere	2022	330		x																					NA	no	NA	NA	118	?	5
Timing of antimicrobial prophylaxis for cesarean section is critical for gut microbiome development in term born infants.	10.1080/19490976.2022.2038855	Gut Microbes	2022	36							x																detection of antibiotic resistance genes	no	UHGG	NA	?	NA	1
Maternal anthropometric variables and clinical factors shape neonatal microbiome.	10.1038/s41598-022-06792-6	Scientific Reports	2022	96	x	x	x			x							x	x			x						NA	no	Tax4Fun2	NA	NA	?	?
Microbiota of the first-pass meconium and subsequent atopic and allergic disorders in children.	10.1111/cea.14117	Clinical & Experimental Allergy	2022	212																						Allergies and atopy	NA	no	NA	2	4	NA	NA
Associations of maternal prenatal emotional symptoms with neurodevelopment of children and the neonatal meconium microbiota: A prospective cohort study.	10.1016/j.psyneuen.2022.105787	Psychoneuroendocrinology	2022	410																	x					Infant neurodevelopment	NA	no	PICRUSt	NA	NA	1	NA
Metagenomic profiles of the early life microbiome of Indonesian inpatient neonates and their influence on clinical characteristics.	10.1038/s41598-022-13496-4	Scientific Reports	2022	8								x							x			x					NA	no	NA	NA	NA	NA	NA
Early gut microbiota in very low and extremely low birth weight preterm infants with feeding intolerance: a prospective case-control study.	10.1007/s12275-022-2180-2	Journal of Microbiology	2022	44	x	x		x	x			x													Postnatal days	Feeding intolerance	NA	no	PICRUSt	NA	NA	NA	NA
Effects of a maternal mindfulness intervention targeting prenatal psychological distress on infants' meconium microbiota: A randomized controlled trial.	10.1016/j.psyneuen.2022.105913	Psychoneuroendocrinology	2022	130																	x						NA	no	NA	NA	NA	NA	NA
					33	18	10	11	3	9	5	8	3	2	2	2	7	10	3	3	9	13	2	3
