# Supplementary material for: Investigating prenatal and perinatal factors on meconium microbiota: a systematic review and cohort study
Source: Pediatr Res. 2023 Aug 17;95(1):135–45. doi: 10.1038/s41390-023-02783-z (PMC10798900; doi:10.1038/s41390-023-02783-z)
Supplement: Supplementary file 3 — Supplementary_information_6 [file 41390_2023_2783_MOESM3_ESM.xlsx]

## Sheet: Sheet1
			Supplementary information 6. Alpha and beta diversity results of prenatal (divided by maternal and environmental) and postnatal factors. P-values of ≤ 0.05 have been marked in bold.
			Prenatal (maternal) factors
			Age of the mother during pregnancy (<30 or ≥30 years)
			Shannon Index H = 2.619, p = 0.106	Observed features H = 1.332, p = 0.248	Bray-Curtis Dissimilarity = 1.365, p = 0.066
			Weight of the mother at the beginning of the pregnancy (<65 or ≥65 kg)
			Shannon Index H < 0.001, p = 0.996	Observed features H = 0.025, p = 0.874	Bray-Curtis Dissimilarity = 1.032, p = 0.352
			Weight of the mother at the end of the pregnancy (<80 or ≥80 kg)
			Shannon Index H = 1.259, p = 0.785	Observed features H = 0.322, p = 0.695	Bray-Curtis Dissimilarity = 1.216, p = 0.099
			Weight gain of the mother during pregnancy (<15 or ≥15 kg)
			Shannon Index H = 2.226, p = 0.407	Observed features H = 2.229, p = 0.406	Bray-Curtis Dissimilarity = 1.027, p = 0.382
			Maternal GDM
			Shannon Index H = 0.194, p = 0.659	Observed features H = 0.016, p = 0.900	Bray-Curtis Dissimilarity = 1.003, p = 0.425
			Maternal lactic acid bacteria usage during pregnancy
			Shannon Index H = 0.299, p = 0.584	Observed features H = 0.381, p = 0.537	Bray-Curtis Dissimilarity = 1.047, p = 0.326
			Maternal antibiotics during pregnancy
			Shannon Index H = 1.098, p = 0.295	Observed features H = 0.026, p = 0.872	Bray-Curtis Dissimilarity = 0.958, p = 0.518
			Maternal medicine during pregnancy
			Shannon Index H = 0.109, p = 0.741	Observed features H = 0.091, p = 0.763	Bray-Curtis Dissimilarity = 0.895, p = 0.676
			Maternal smoking during pregnancy
			Shannon Index H = 0.309, p = 0.578	Observed features H = 0.857, p = 0.355	Bray-Curtis Dissimilarity = 0.958, p = 0.596
			Maternal fish consumption (<1, 1, or >1 per week)
			Shannon Index H = 0.521, p = 0.914	Observed features H = 2-179, p = 0.536	Bray-Curtis Dissimilarity = 1.059, p = 0.285
			Maternal meat consumption (<5, 5-6, or 6> per week)
			Shannon Index H = 1.162, p = 0.762	Observed features H = 3.045, p = 0.385	Bray-Curtis Dissimilarity = 0.732, p = 0.919
			Prenatal (environmental) factors
			Forest exposure of the mother during pregnancy (<2 or ≥2 hours)
			Shannon Index H < 0.001, p = 0.999	Observed features H = 0. 094, p = 0.759	Bray-Curtis Dissimilarity = 0.874, p = 0.797
			Owning a summer cottage
			Shannon Index H = 0.184, p = 0.668	Observed features H = 1.056, p = 0.304	Bray-Curtis Dissimilarity = 0.906, p = 0.644
			Presence of furry pets in the household during pregnancy
			Shannon Index H = 0.890, p = 0.345	Observed features H = 5.110, p = 0.024	Bray-Curtis Dissimilarity = 0.929, p = 0.559
			Presence of older siblings in the household during pregnancy
			Shannon Index H = 2.475, p = 0.116	Observed features H = 0.216, p = 0.642	Bray-Curtis Dissimilarity = 1.118, p = 0.227
			Number of older siblings in the household during pregnancy (0 or 1-2)
			Shannon Index H = 2.879, p = 0.269	Observed features H = 0.153, p = 0.851	Bray-Curtis Dissimilarity = 1.129, p = 0.227
			Number of older siblings in the household during pregnancy (0 or ≥3)
			Shannon Index H = 0.441, p = 0.655	Observed features H = 0.195, p = 0.851	Bray-Curtis Dissimilarity = 1.136, p = 0.206
			Number of older siblings in the household during pregnancy (1-2 or ≥3)
			Shannon Index H = 0.200, p = 0.655	Observed features H = 0.035, p = 0.851	Bray-Curtis Dissimilarity = 1.283, p = 0.086
			Postnatal factors
			Sex of the newborn
			Shannon Index H = 0.306, p = 0.580	Observed features H = 0.873, p = 0. 350	Bray-Curtis Dissimilarity = 1.041, p = 0.367
			Newborn’s weight (<3500 or ≥3500 g)
			Shannon Index H = 0.315, p = 0.575	Observed features H = 0.376, p = 0.540	Bray-Curtis Dissimilarity = 0.908, p = 0.623
			Newborn’s height (<50 or ≥50 cm)
			Shannon Index H = 1.398, p = 0.419	Observed features H = 0.013, p = 0.909	Bray-Curtis Dissimilarity = 1.210, p = 0.114
			Head circumference of the newborn at birth (<35 or ≥35 cm)
			Shannon Index H = 0.003, p = 0.956	Observed features H = 0.030, p = 0.861	Bray-Curtis Dissimilarity = 0.884, p = 0.758
